# Supplementary material for: Promiscuous structural cross-compatibilities between major shell components of Klebsiella pneumoniae bacterial microcompartments
Source: PLoS One. 2025 May 7;20(5):e0322518. doi: 10.1371/journal.pone.0322518 (PMC12058022; doi:10.1371/journal.pone.0322518)
Supplement: S1 File — Values are expressed as percentages of measurements for the RMM/RMM reference case (100%) and correspond to the average of at least 6 measurements, generated in 2 independent experiments. These values were used to prepare Fig 4. Measurements of halt time to reach maximal fluorescence after fits to a sigmoidal function are also provided. (XLSX) [file pone.0322518.s024.xlsx]

## Sheet: Fmax
		Compilation of maximal fluorescence (Fmax) values presented in Fig 4
		GFP10	GFP10	GFP10	GFP10	GFP10	GFP10	GFP10	GFP10	GFP10	GFP10	GFP10	GFP10	GFP10	GFP10	GFP10	GFP10	GFP10	GFP10	GFP10	GFP10	GFP10	GFP10
		*cmcA	cmcA*	*cmcB	cmcB*	*cmcC	cmcC*	*cmcE	cmcE*	*eutK	eutK*	*eutM	eutM*	*eutS	eutS*	*pduA	pduA*	*pduJ	pduJ*	*pduK	pduK*	*pduU	pduU*
GFP11	*cmcA	12.1615	46.8601	9.29465	43.5893	48.2423	89.3629	65.2446	179.465	35.7622	60.182	36.678	47.7076	5.55802	11.5927	10.9101	37.3606	10.2901	41.5586	25.2446	54.5449	11.4903	17.2241
GFP11	cmcA*	19.6928	295.677	30.0228	255.631	108.589	121.9	262.173	804.892	58.248	172.867	66.496	155.063	6.42207	45.6883	27.0876	88.6803	32.9807	186.746	86.405	229.807	16.0523	55.6371
GFP11	*cmcB	8.82253	44.1354	12.0648	58.6462	39.0102	86.5757	49.3857	146.701	23.9078	66.6098	8.89078	29.0159	13.9704	6.67804	9.50512	40.3811	11.6268	50.5802	19.7213	42.8385	6.30262	6.71786
GFP11	cmcB*	27.6564	307.167	56.5074	367.747	96.587	88.7941	304.039	646.189	80.3185	249.545	19.3231	73.6064	8.07736	63.1968	39.8294	195.392	45.5916	325.995	71.6155	175.427	6.47895	35.6485
GFP11	*cmcC	48.5666	185.552	46.132	179.124	37.5597	86.6894	48.6234	116.78	28.4585	32.5256	44.4369	119.454	26.1661	33.2765	41.2002	108.02	46.8714	157.224	6.48464	6.46189	12.0307	15.4209
GFP11	cmcC*	12.7531	568.658	114.676	527.816	79.0671	120.648	100.455	252.275	28.0262	30.6997	68.3163	31.9795	25.2332	14.0876	47.0705	226.451	82.8783	287.827	6.47327	6.40501	10.8817	14.6644
GFP11	*cmcE	74.6871	240.728	67.0648	200.171	43.3447	95.3925	28.6633	20.8134	26.8942	26.8601	32.2127	54.5336	59.4994	37.372	4.96985	21.3936	63.1968	200.455	33.339	23.6576	32.8669	33.0262
GFP11	cmcE*	228.953	589.875	210.58	738.339	97.6109	144.881	28.7656	118.316	25.0683	87.9408	49.0046	118.658	29.0102	206.314	13.6348	86.917	143.345	569.966	40.5233	114.221	24.6758	65.529
GFP11	*eutK	85.7793	181.399	58.6462	202.503	27.9408	27.7019	24.8009	26.1832	4.4818	21.3311	5.03356	20.2844	28.2878	29.7213	6.70648	6.98521	60.9215	85.9499	6.6041	5.08931	6.7463	5.19454
GFP11	eutK*	63.1399	441.695	103.072	466.894	28.0432	243.743	25.4664	86.8032	12.4801	56.5074	7.84414	31.1263	53.5495	121.445	4.89306	16.4334	80.3185	136.576	6.7463	4.87884	4.85324	11.7804
GFP11	*eutM	42.1957	230.546	15.0398	76.9625	45.9386	123.208	18.7713	103.185	6.7463	16.2571	47.0535	141.581	32.3265	43.1513	11.0751	61.6041	38.8339	228.157	32.0762	43.2935	33.2992	42.9238
GFP11	eutM*	39.1069	402.844	16.0466	268.999	54.1411	91.1263	31.0466	356.485	6.7975	26.9966	39.1069	185.438	28.4642	37.3549	8.52105	98.6917	40.1706	374.346	32.4858	45.8532	33.6007	47.4573
GFP11	*eutS	5.74516	141.752	5.41581	36.2457	25.2446	25.6371	10.8077	31.8544	28.6633	194.141	38.8623	32.0364	5.12856	20.4266	6.57565	5.03754	25.2901	81.6837	6.6041	5.49886	29.835	34.6985
GFP11	eutS*	4.55347	88.2821	7.01934	151.195	25.62	25.1763	24.4596	250.739	22.8669	195.051	169.056	192.947	7.42321	52.2298	4.97099	12.1786	50.3868	149.317	6.68942	9.41411	29.9716	47.2469
GFP11	*pduA	18.1286	63.7088	12.2241	67.0648	29.5108	29.5506	7.04778	43.7827	6.67804	14.1923	17.0648	60.2958	6.47327	11.3367	69.5108	338.68	296.632	317.431	131.334	121.522	321.107	136.827
GFP11	pduA*	12.8783	176.962	23.1342	379.067	86.3481	170.478	13.0489	190.102	6.59272	46.3367	22.6621	135.836	6.57565	33.3163	166.951	709.898	497.111	46.0947	127.986	269.826	103.236	81.6891
GFP11	*pduJ	14.653	65.6428	12.3265	72.2412	39.9488	99.9431	38.1627	202.844	23.2537	96.8714	39.7725	130.148	26.2856	131.286	169.737	2436.63	126.337	433.561	253.555	25.1396	17.6586	8.49738
GFP11	pduJ*	20.2162	269.113	36.9681	375.484	95.7907	70.4778	170.648	521.615	57.3379	228.271	42.1445	374.005	40.1138	284.699	152.049	142.093	460.865	1277.59	256.326	28.0108	8.28777	14.8515
GFP11	*pduK	26.1092	106.826	42.0592	93.686	6.49602	6.5529	34.2321	24.8123	6.63823	5.29693	31.7577	48.9022	6.79181	9.15245	207.544	230.553	118.526	817.535	NP	8.10011	149.511	31.28
GFP11	pduK*	115.358	543.003	54.7782	329.01	6.45051	6.54152	33.1513	268.999	6.75768	35.62	32.0819	81.5131	86.8601	65.2446	81.8502	127.254	39.4666	5.89306	8.18544	50.6712	38.6144	25.5889
GFP11	*pduU	12.9465	49.306	6.44482	20.2218	10.694	12.9693	32.8214	25.0398	6.843	5.23265	33.6689	33.4357	96.132	147.497	36.9915	95.026	53.9368	16.1591	23.6753	27.2943	6.2628	12.7759
GFP11	pduU*	12.3094	220.876	6.34243	90.7281	11.7691	26.3083	33.0262	63.9363	6.843	15	33.6405	49.0557	63.2537	22.1957	41.3684	13.6298	11.6167	1.96597	26.2606	67.8846	14.5336	20.2617
																				NP: not possible

## Sheet: SD (Fmax)
		Standard deviations for calculation of Fmax values
		GFP10	GFP10	GFP10	GFP10	GFP10	GFP10	GFP10	GFP10	GFP10	GFP10	GFP10	GFP10	GFP10	GFP10	GFP10	GFP10	GFP10	GFP10	GFP10	GFP10	GFP10	GFP10
		*cmcA	cmcA*	*cmcB	cmcB*	*cmcC	cmcC*	*cmcE	cmcE*	*eutK	eutK*	*eutM	eutM*	*eutS	eutS*	*pduA	pduA*	*pduJ	pduJ*	*pduK	pduK*	*pduU	pduU*
GFP11	*cmcA	1.42548	2.12173	0.532765	7.63367	7.17292	21.5131	14.7838	21.8544	0.643914	2.29238	13.9534	18.9192	0.610353	1.21729	4.81854	28.2309	0.772469	1.66837	5.01593	19.5734	2.78555	5.46815
GFP11	cmcA*	1.82366	24.4539	5.29067	23.9477	58.0774	18.5893	66.496	117.008	2.96132	23.066	30.4551	64.6189	0.687713	11.0296	17.5484	54.6473	4.32878	68.1456	43.5779	118.828	5.10466	19.8862
GFP11	*cmcB	0.57281	5.06314	0.596701	2.29579	5.45677	31.5529	11.3709	48.9022	1.42719	3.25085	0.284869	1.41297	0.738908	0.254778	0.717861	1.4744	1.08134	2.05973	5.07964	9.01593	0.254494	0.114619
GFP11	cmcB*	4.91923	27.4972	7.09898	29.9943	41.4619	45.3697	89.306	207.224	4.17747	15.7736	1.62344	5.88168	0.226166	3.12628	4.47782	15.529	5.66667	41.479	4.49488	45.7907	0.308191	7.0876
GFP11	*cmcC	8.89078	49.909	21.8089	46.9966	7.58248	28.6007	0.921502	3.23322	4.27929	5.31627	6.69511	15.5575	1.84755	4.5694	6.18885	14.9147	11.8942	39.4198	0.383675	0.304949	3.8851	5.01934
GFP11	cmcC*	24.1183	91.4676	81.1149	79.4084	29.4084	24.3914	14.6587	22.8498	3.67179	4.35324	11.3026	3.53015	2.51934	2.49431	2.80774	30.3185	32.2867	84.3572	0.369966	0.299943	3.79408	5.00569
GFP11	*cmcE	7.61661	17.3834	23.1627	58.4755	5.62969	15.0398	6.27986	6.75199	2.67918	3.15017	6.0694	11.752	5.45336	22.9465	0.0882253	8.59499	1.67747	14.1013	1.58134	1.28953	2.17065	2.09443
GFP11	cmcE*	33.4243	99.8294	63.4812	121.217	35.9898	52.8441	8.41297	32.7474	0.589306	4.5182	23.5722	87.884	13.9704	100.626	1.40387	8.56655	13.5495	76.7349	4.64733	19.6587	2.39704	8.157
GFP11	*eutK	6.02389	22.3948	2.89932	11.2571	3.46473	3.28157	1.71843	4.27929	0.240102	1.85438	0.474346	4.22355	2.98123	3.53299	0.0537998	0.41132	5.31229	6.51308	0.0373436	0.267463	0.111206	0.35876
GFP11	eutK*	10.7053	77.8157	6.27986	28.7998	3.31001	30.1991	1.92093	11.8544	3.50171	3.72753	0.668942	2.27645	5.81342	22.6109	0.0884528	0.522696	6.3083	8.74858	0.131229	0.218032	0.100284	2.65131
GFP11	*eutM	22.0023	140.387	1.67747	9.54494	7.46871	29.9886	6.42776	55.0967	0.223891	2.4124	31.6724	94.0273	2.99431	9.3686	3.05973	11.6382	4.60865	52.6564	0.38777	7.85552	2.13823	2.36633
GFP11	eutM*	16.0296	138.111	1.71104	40.785	10.7964	18.9932	4.07452	78.6121	0.148635	1.55802	26.8316	63.9932	4.02389	14.4881	2.03754	14.1809	8.59499	123.834	1.10865	4.08191	0.523493	4.82423
GFP11	*eutS	0.475313	4.70421	0.218203	4.94994	2.51081	2.91638	3.75028	36.3823	3.95848	9.68146	5.45677	3.40614	0.184699	5.18203	0.427588	0.143743	1.53413	4.57793	0.854949	0.152844	3.50796	3.02617
GFP11	eutS*	0.60182	14.1126	0.232821	5.03754	3.10466	1.7463	16.3993	114.846	4.72526	16.6212	63.9932	106.826	0.779863	7.9124	0.149602	0.312457	3.79352	5.88168	0.294653	0.967008	2.98009	4.48464
GFP11	*pduA	13.0262	56.6553	0.963595	6.49033	4.71047	5.05176	0.953925	9.8066	0.142662	3.04721	6.10353	8.28214	0.401138	2.78271	16.6496	110.41	69.3171	152.343	38.6037	24.3701	99.5812	23.9387
GFP11	pduA*	7.4289	162.628	1.94994	76.4505	11.7577	43.0205	3.2628	27.0421	0.0914107	5.47383	6.93402	37.7133	0.38248	11.2799	52.2184	203.527	154.246	28.9727	37.2302	65.818	25.2552	11.7475
GFP11	*pduJ	3.5802	6.79181	1.66212	11.1263	9.64164	35.0284	2.20307	14.3572	1.20535	4.83959	14.471	20.2617	1.15472	13.5267	38.3474	286.979	17.7702	58.4755	44.8129	4.79	1.25292	0.973097
GFP11	pduJ*	7.84983	6.39363	4.49602	60.8646	37.3094	32.1786	21.3026	65.0171	4.14505	19.1297	9.65301	186.234	4.88567	10.4892	39.0414	36.2912	123.038	424.289	31.5136	5.62524	0.39518	4.59076
GFP11	*pduK	13.1513	38.9135	20.273	10.876	0.409954	0.434471	0.808874	1.64619	0.113367	0.397782	0.344596	10.6598	0.282196	1.38225	34.3234	32.5897	1.84579	20.2257	NP	0.817975	4.78106	2.05067
GFP11	pduK*	74.8009	268.316	5.98976	46.0239	0.366325	0.235324	1.30319	111.49	0.0858362	7.22412	3.12799	43.7713	56.7349	22.4403	13.4186	20.1392	9.96908	0.631399	1.00057	6.43914	3.6732	6.78679
GFP11	*pduU	3.75256	15.4835	0.1562	3.70705	2.53242	2.85381	1.85779	3.06314	0.0778726	0.574516	0.881115	1.22639	3.05688	9.88623	7.74162	15.9333	4.05045	1.50921	1.08454	1.79202	0.167349	0.656428
GFP11	pduU*	3.25085	73.7201	0.300967	17.0364	2.95563	4.17065	2.02275	3.12514	0.148521	3.12571	0.955063	5.14846	6.80887	3.07736	9.63022	2.70144	0.671834	0.095406	4.66482	1.76106	4.45677	5.42548
																		NP: not possible

## Sheet: t (half-Fmax)
		Estimated culture times to reach half Fmax.
		GFP10	GFP10	GFP10	GFP10	GFP10	GFP10	GFP10	GFP10	GFP10	GFP10	GFP10	GFP10	GFP10	GFP10	GFP10	GFP10	GFP10	GFP10	GFP10	GFP10	GFP10	GFP10
		*cmcA	cmcA*	*cmcB	cmcB*	*cmcC	cmcC*	*cmcE	cmcE*	*eutK	eutK*	*eutM	eutM*	*eutS	eutS*	*pduA	pduA*	*pduJ	pduJ*	*pduK	pduK*	*pduU	pduU*
GFP11	*cmcA	9.583	7.961	9.112	7.329	9.533	8.817	9.308	8.395	NM	11.57	9.114	9.696	NM	10.82	9.986	8.56	8.982	7.385	11.7	10.03	9.274	9.874
GFP11	cmcA*	9.534	9.686	8.724	8.666	9.486	10.17	9.183	8.87	11.8	11.88	8.834	9.454	14.19	9.538	9.849	9.719	8.965	8.586	10.33	10.24	10.78	10.51
GFP11	*cmcB	9.098	7.49	8.346	7.853	9.617	8.307	9.072	8.829	12.25	10.47	9.219	8.667	9.562	NM	9.322	7.38	9.156	7.324	11.07	9.906	NM	10.8
GFP11	cmcB*	8.855	8.84	9.1	8.359	8.767	9.62	9.242	9.089	10.84	10.87	8.875	9.856	11.19	9.503	8.984	9.319	8.9	7.948	9.603	9.759	NM	10.31
GFP11	*cmcC	9.453	8.22	9.444	7.339	10.58	8.291	9.412	8.141	NM	10.59	9.186	8.1	NM	10.53	11.15	10.99	9.178	7.716	NM	NM	9.976	10.3
GFP11	cmcC*	9.781	9.992	9.105	9.339	9.679	10.11	8.732	9.424	NM	10.69	8.661	11.5	NM	NM	12.85	11.32	9.029	9.012	NM	NM	10.44	10.4
GFP11	*cmcE	8.617	7.759	8.915	8.221	8.755	7.952	NM	11.95	NM	NM	NM	10.35	NM	9.564	12.48	8.519	9.175	7.565	NM	12.42	NM	NM
GFP11	cmcE*	8.771	7.701	9.349	8.402	8.557	9.979	10.9	8.792	11.23	10.14	10.4	11.07	NM	8.517	10.34	8.958	9.38	8.389	10.76	9.302	12.01	10.18
GFP11	*eutK	11.7	10.9	11.07	10.19	NM	NM	NM	10.78	11.11	10.26	9.874	8.374	NM	NM	NM	10.96	10.76	10.15	NM	10.24	NM	11.23
GFP11	eutK*	12.17	11.09	11.25	10.65	NM	8.145	NM	10.12	11.1	9.881	9.767	11.21	10.23	11.89	10.97	10.71	10.82	9.606	NM	10.27	11.39	9.829
GFP11	*eutM	9.298	7.186	9.067	7.298	9.48	8.53	NM	10.54	NM	9.462	9.302	8.649	NM	12.34	9.936	7.095	11.92	8.62	NM	11.01	NM	10.49
GFP11	eutM*	9.667	9.361	9.596	9.789	9.706	10.54	NM	12.61	NM	10.43	9.565	11.11	NM	12.43	10.68	10.63	10.07	11.11	NM	12.54	NM	10.86
GFP11	*eutS	NM	NM	12.67	9.644	NM	NM	NM	NM	NM	9.83	NM	12.87	11.79	8.957	NM	11.97	12.12	10.41	NM	10.78	NM	11.07
GFP11	eutS*	12.44	9.815	11.55	10.19	NM	NM	NM	8.059	11.98	10.55	8.023	11.91	10.38	10.17	12.4	10.52	12	10.86	NM	10.97	NM	11.58
GFP11	*pduA	8.974	7.72	9.375	7.622	NM	NM	9.878	9.249	NM	10.21	NM	9.426	NM	10.29	10.19	7.942	10.11	10.21	10.03	9.903	9.864	10.28
GFP11	pduA*	9.312	8.061	9.067	8.56	10.69	9.237	10.99	10.42	NM	9.918	11.33	11.86	NM	9.943	9.717	9.913	10.77	8.833	9.76	9.557	10.57	10.65
GFP11	*pduJ	9.703	7.338	9.258	7.75	9.753	8.537	10.41	9.39	11.94	10.35	11.07	10.58	12	10.58	11.09	13.15	9.785	8.2	8.995	9.397	NM	9.932
GFP11	pduJ*	8.204	8.05	8.848	8.868	8.716	9.344	8.986	8.565	9.989	9.201	NM	10.46	11.63	10.05	10.41	9.288	9.753	8.907	8.817	9.841	NM	9.527
GFP11	*pduK	9.805	9.251	10.23	8.472	NM	NM	NM	11.69	NM	10.97	NM	11.11	NM	12.7	11.68	8.79	10.16	10.06	NP	15.98	NM	NM
GFP11	pduK*	10.13	9.673	9.683	9.804	NM	NM	NM	9.434	NM	9.832	NM	12.82	7.638	11.01	11.41	9.457	10.16	12.38	14.58	10.5	11.24	10.6
GFP11	*pduU	10.38	9.507	NM	10.4	11.1	11.21	NM	11.41	NM	10.59	NM	NM	9.946	8.612	10.28	10.45	NM	9.342	NM	11.7	10.97	8.88
GFP11	pduU*	10.73	9.921	NM	9.788	11.08	11.72	NM	9.849	NM	9.902	NM	11.25	10.13	11.04	9.978	9.504	NM	10.71	11.62	NM	9.977	9.266
						NM: not measured since the estimation was not sufficiently reliable														NP: not possible
